# Supplementary material for: Multi-Scale Gradient Fiber Structure Hierarchical Flexible Ceramic Aerogel for High-Temperature Filtration
Source: Nanomaterials (Basel). 2026 Mar 23;16(6):382. doi: 10.3390/nano16060382 (PMC13029609; doi:10.3390/nano16060382)
Supplement: Supplementary file 1 [file nanomaterials-16-00382-s001.zip]

Archive with 1 entries (1 files):
- nanomaterials-4198889-supplementary.pdf
